# Supplementary material for: Association Between Cirrhosis and Acute or Severe Limb Ischemic Events Among Hospitalizations with Peripheral Artery Disease: A National Inpatient Sample Analysis
Source: Medicina (Kaunas). 2026 Jun 12;62(6):1147. doi: 10.3390/medicina62061147 (PMC13302823; doi:10.3390/medicina62061147)
Supplement: Supplementary file 1 [file medicina-62-01147-s001.zip]

Archive with 1 entries (1 files):
- medicina-4336942-supplementary.pdf
